# Supplementary material for: Systematic identification and analysis of dysregulated miRNA and transcription factor feed‐forward loops in hypertrophic cardiomyopathy
Source: J Cell Mol Med. 2018 Oct 19;23(1):306–16. doi: 10.1111/jcmm.13928 (PMC6307764; doi:10.1111/jcmm.13928)
Supplement: Supplementary file 3 [file JCMM-23-306-s003.xlsx]

## Sheet: Sheet1
The identified 316 dysregulated FFLs in HCM using our method
Type	miRNA	gene	TF	p-value
miRNA-FFL	hsa-miR-197-3p	ACTG1	E2F4	0
miRNA-FFL	hsa-let-7c-5p	BCL2L1	CEBPB	0
miRNA-FFL	hsa-let-7c-5p	TNFRSF10B	CEBPB	0
miRNA-FFL	hsa-miR-140-5p	NDUFA2	CEBPD	0
miRNA-FFL	hsa-miR-18a-5p	ERRFI1	HIF1A	0
miRNA-FFL	hsa-miR-124-3p	CCL2	STAT3	0
miRNA-FFL	hsa-miR-155-5p	CCL2	STAT3	0
miRNA-FFL	hsa-miR-155-5p	CCL2	CEBPB	0
TF-FFL	hsa-miR-143-3p	SERPINE1	CEBPB	0
miRNA-FFL	hsa-miR-338-3p	ALOX5AP	HIF1A	0.0001
miRNA-FFL	hsa-miR-17-5p	PTTG1	KLF6	0.0001
miRNA-FFL	hsa-miR-138-5p	SERPINE1	FOS	0.0001
miRNA-FFL	hsa-miR-493-5p	MT2A	FOS	0.0001
miRNA-FFL	hsa-miR-17-5p	MCL1	STAT3	0.0001
miRNA-FFL	hsa-miR-20a-5p	DLC1	STAT3	0.0001
miRNA-FFL	hsa-miR-17-5p	FASN	STAT3	0.0001
miRNA-FFL	hsa-let-7c-5p	BCL2L1	STAT3	0.0002
miRNA-FFL	hsa-miR-138-5p	SERPINE1	HIF1A	0.0002
miRNA-FFL	hsa-miR-155-5p	CCND2	BCL6	0.0002
miRNA-FFL	hsa-let-7c-5p	THBS1	USF2	0.0002
miRNA-FFL	hsa-miR-20a-5p	MCL1	STAT3	0.0002
miRNA-FFL	hsa-miR-153-3p	DDIT4	CEBPB	0.0002
miRNA-FFL	hsa-miR-34a-5p	TNFRSF10B	CEBPB	0.0002
miRNA-FFL	hsa-miR-18b-5p	F3	HIF1A	0.0002
miRNA-FFL	hsa-miR-18a-5p	F3	HIF1A	0.0002
miRNA-FFL	hsa-miR-20a-5p	F3	HIF1A	0.0002
miRNA-FFL	hsa-miR-124-3p	CCND2	BCL6	0.0003
miRNA-FFL	hsa-let-7c-5p	CELF1	CEBPB	0.0003
miRNA-FFL	hsa-let-7c-5p	SOCS1	STAT3	0.0003
miRNA-FFL	hsa-miR-155-5p	EDN1	FOS	0.0005
miRNA-FFL	hsa-miR-33a-5p	LDHA	HIF1A	0.0005
miRNA-FFL	hsa-miR-192-5p	SERPINE1	FOS	0.0005
miRNA-FFL	hsa-miR-205-5p	CCND2	BCL6	0.0005
miRNA-FFL	hsa-miR-548n	DDIT4	CEBPB	0.0005
TF-FFL	hsa-miR-212-3p	LDLR	EGR1	0.0005
miRNA-FFL	hsa-miR-155-5p	MYD88	STAT3	0.0006
miRNA-FFL	hsa-miR-340-5p	SOCS3	STAT3	0.0007
miRNA-FFL	hsa-miR-155-5p	SOCS3	STAT3	0.0007
miRNA-FFL	hsa-miR-101-3p	PTGS2	FOS	0.0007
miRNA-FFL	hsa-miR-155-5p	PLAUR	FOS	0.0007
miRNA-FFL	hsa-miR-148a-3p	SERPINE1	PPARD	0.0007
miRNA-FFL	hsa-miR-335-5p	CCND2	BCL6	0.0007
miRNA-FFL	hsa-miR-20b-5p	MCL1	STAT3	0.0007
miRNA-FFL	hsa-miR-155-5p	SOCS1	STAT3	0.0007
miRNA-FFL	hsa-miR-93-5p	FASN	STAT3	0.0007
miRNA-FFL	hsa-miR-877-3p	FASN	STAT3	0.0007
Composite-FFL	hsa-miR-210-3p	LDHA	HIF1A	0.0007
miRNA-FFL	hsa-miR-145-5p	SERPINE1	HLTF	0.0008
miRNA-FFL	hsa-miR-92a-3p	MCL1	STAT3	0.0009
miRNA-FFL	hsa-let-7c-5p	IL10	CEBPB	0.001
miRNA-FFL	hsa-miR-186-5p	LDHA	HIF1A	0.001
miRNA-FFL	hsa-miR-935	LDHA	HIF1A	0.001
miRNA-FFL	hsa-miR-146a-5p	PTGS2	FOS	0.001
miRNA-FFL	hsa-miR-181a-5p	MCL1	STAT3	0.001
miRNA-FFL	hsa-miR-106b-5p	MCL1	STAT3	0.001
miRNA-FFL	hsa-miR-29b-1-5p	SOCS1	STAT3	0.001
miRNA-FFL	hsa-miR-181a-5p	PTGS2	FOS	0.0011
miRNA-FFL	hsa-miR-145-5p	SERPINE1	HIF1A	0.0011
miRNA-FFL	hsa-miR-29b-3p	CCND2	PPARD	0.0011
miRNA-FFL	hsa-miR-21-5p	TNFRSF10B	CEBPB	0.0011
miRNA-FFL	hsa-let-7e-5p	SOCS1	STAT3	0.0011
miRNA-FFL	hsa-miR-192-5p	PLAU	FOS	0.0011
miRNA-FFL	hsa-miR-92a-3p	FASN	STAT3	0.0011
Composite-FFL	hsa-miR-21-5p	MYD88	STAT3	0.0011
TF-FFL	hsa-miR-181b-5p	MCL1	STAT3	0.0011
TF-FFL	hsa-miR-132-5p	S100A9	CREB1	0.0011
miRNA-FFL	hsa-miR-335-5p	PTGS2	FOS	0.0012
miRNA-FFL	hsa-miR-124-3p	SERPINE1	AR	0.0012
miRNA-FFL	hsa-miR-93-5p	MCL1	STAT3	0.0012
miRNA-FFL	hsa-miR-222-3p	FASN	FOS	0.0012
TF-FFL	hsa-miR-132-5p	S100A9	SP1	0.0012
miRNA-FFL	hsa-miR-20a-5p	MKNK2	ESR2	0.0013
miRNA-FFL	hsa-miR-146a-5p	PLAUR	FOS	0.0014
miRNA-FFL	hsa-miR-302c-3p	CCND2	PPARD	0.0014
miRNA-FFL	hsa-let-7c-5p	THBS1	AHR	0.0014
miRNA-FFL	hsa-miR-125b-5p	MCL1	STAT3	0.0014
miRNA-FFL	hsa-miR-519d-3p	MCL1	STAT3	0.0014
miRNA-FFL	hsa-miR-29b-3p	MCL1	STAT3	0.0014
miRNA-FFL	hsa-miR-125a-5p	MCL1	STAT3	0.0014
miRNA-FFL	hsa-miR-200a-3p	MCL1	STAT3	0.0014
miRNA-FFL	hsa-let-7a-5p	SOCS1	STAT3	0.0014
miRNA-FFL	hsa-miR-215-5p	PLAU	FOS	0.0014
Composite-FFL	hsa-miR-21-5p	SOCS1	STAT3	0.0014
miRNA-FFL	hsa-miR-21-5p	OXTR	CEBPB	0.0015
miRNA-FFL	hsa-miR-373-3p	MKNK2	ESR2	0.0015
miRNA-FFL	hsa-miR-335-5p	PLAUR	FOS	0.0015
miRNA-FFL	hsa-miR-34a-5p	CD44	FOS	0.0016
miRNA-FFL	hsa-miR-34c-5p	AXL	FOSL1	0.0017
miRNA-FFL	hsa-miR-34a-5p	AXL	FOS	0.0017
miRNA-FFL	hsa-miR-34a-5p	SERPINB1	SPI1	0.0017
miRNA-FFL	hsa-miR-34a-5p	PDGFRB	SPI1	0.0018
miRNA-FFL	hsa-miR-34a-5p	AXL	FOSL1	0.0018
miRNA-FFL	hsa-miR-20a-5p	PFKFB2	HIF1A	0.0018
miRNA-FFL	hsa-miR-17-5p	RPSA	STAT3	0.0018
miRNA-FFL	hsa-miR-138-5p	SERPINE1	PPARG	0.0018
TF-FFL	hsa-miR-223-5p	LDLR	CEBPA	0.0018
TF-FFL	hsa-miR-17-5p	FASN	NFKB1	0.0018
miRNA-FFL	hsa-miR-10a-5p	SERPINE1	USF2	0.0019
miRNA-FFL	hsa-miR-20a-5p	VEGFA	HIF1A	0.0019
miRNA-FFL	hsa-miR-335-5p	HMOX1	STAT3	0.0019
TF-FFL	hsa-miR-146a-5p	ITGB2	SPI1	0.0019
miRNA-FFL	hsa-miR-155-5p	AXL	FOS	0.002
miRNA-FFL	hsa-miR-18a-5p	B4GALT1	HIF1A	0.002
miRNA-FFL	hsa-miR-17-5p	HSP90AA1	STAT3	0.002
miRNA-FFL	hsa-miR-20a-5p	CCND2	PPARG	0.002
miRNA-FFL	hsa-miR-19a-5p	TIMP1	FOS	0.002
miRNA-FFL	hsa-miR-124-3p	HMOX1	STAT3	0.002
miRNA-FFL	hsa-miR-17-5p	FASN	EGR2	0.002
miRNA-FFL	hsa-miR-15a-5p	FASN	NFKB1	0.002
TF-FFL	hsa-miR-17-5p	CCND2	NFKB1	0.002
TF-FFL	hsa-miR-130b-5p	CD44	EGR1	0.002
miRNA-FFL	hsa-miR-155-5p	PLAUR	HIF1A	0.0021
miRNA-FFL	hsa-miR-421	HSP90AA1	CEBPB	0.0021
miRNA-FFL	hsa-miR-34a-5p	BCL2L1	CEBPB	0.0021
miRNA-FFL	hsa-miR-197-3p	HSPD1	E2F4	0.0021
miRNA-FFL	hsa-miR-130b-3p	CCND2	PPARG	0.0022
Composite-FFL	hsa-miR-155-5p	CD68	SPI1	0.0022
miRNA-FFL	hsa-miR-34a-5p	CYBB	STAT1	0.0023
miRNA-FFL	hsa-miR-371a-5p	BCL2L1	CEBPB	0.0023
miRNA-FFL	hsa-miR-616-5p	BCL2L1	CEBPB	0.0023
miRNA-FFL	hsa-miR-433-3p	HSP90B1	HIF1A	0.0023
miRNA-FFL	hsa-miR-15a-5p	CCND2	NFKB1	0.0024
miRNA-FFL	hsa-miR-192-5p	SERPINE1	PPARG	0.0025
miRNA-FFL	hsa-miR-339-5p	SLC11A1	SPI1	0.0025
miRNA-FFL	hsa-miR-17-5p	F3	HIF1A	0.0025
miRNA-FFL	hsa-miR-519a-3p	TIMP1	STAT3	0.0025
TF-FFL	hsa-miR-373-3p	VEGFA	HIF1A	0.0025
miRNA-FFL	hsa-miR-20a-5p	VEGFA	STAT3	0.0026
miRNA-FFL	hsa-miR-182-5p	PDK4	FOXO3	0.0026
miRNA-FFL	hsa-miR-155-5p	EDN1	HIF1A	0.0027
miRNA-FFL	hsa-miR-7-5p	MFSD10	E2F2	0.0027
TF-FFL	hsa-miR-17-5p	MAP3K8	NFKB1	0.0028
miRNA-FFL	hsa-miR-98-5p	C3	CEBPD	0.0029
miRNA-FFL	hsa-miR-877-5p	BTG2	ETS2	0.003
miRNA-FFL	hsa-miR-203a-3p	LDHA	CREB1	0.0031
TF-FFL	hsa-miR-365a-3p	MAP3K8	NFKB1	0.0031
miRNA-FFL	hsa-miR-34b-5p	ETF1	CREB1	0.0032
miRNA-FFL	hsa-miR-10a-5p	SERPINE1	E2F1	0.0032
miRNA-FFL	hsa-miR-17-5p	VIM	STAT3	0.0032
miRNA-FFL	hsa-miR-197-3p	CBX5	E2F4	0.0032
miRNA-FFL	hsa-miR-142-5p	SOCS1	HIF1A	0.0032
miRNA-FFL	hsa-miR-9-5p	PDGFRB	SPI1	0.0033
miRNA-FFL	hsa-miR-34a-5p	BCL2	CEBPB	0.0033
miRNA-FFL	hsa-miR-19b-2-5p	TNFAIP6	FOS	0.0033
miRNA-FFL	hsa-miR-17-5p	SELE	ATF3	0.0035
miRNA-FFL	hsa-miR-373-5p	BCL2L1	CEBPB	0.0035
miRNA-FFL	hsa-miR-20a-5p	PRKCB	RUNX1	0.0035
miRNA-FFL	hsa-miR-19b-1-5p	TNFAIP6	FOS	0.0035
miRNA-FFL	hsa-miR-223-3p	IL6ST	STAT3	0.0035
miRNA-FFL	hsa-miR-181a-5p	TIMP1	FOS	0.0035
miRNA-FFL	hsa-miR-34b-3p	LDHA	CREB1	0.0036
TF-FFL	hsa-miR-106a-5p	LDLR	EGR1	0.0036
miRNA-FFL	hsa-miR-455-3p	C3	CEBPD	0.0037
miRNA-FFL	hsa-miR-218-5p	BTG2	ETS2	0.0037
miRNA-FFL	hsa-miR-18a-5p	BCL2	RUNX1	0.0037
miRNA-FFL	hsa-miR-20a-5p	BCL2	STAT3	0.0037
miRNA-FFL	hsa-miR-19a-5p	TNFAIP6	FOS	0.0037
miRNA-FFL	hsa-miR-373-3p	MYH9	IRF2	0.0037
TF-FFL	hsa-miR-10b-5p	FASN	NFKB1	0.0037
miRNA-FFL	hsa-miR-106a-5p	F3	HIF1A	0.0038
miRNA-FFL	hsa-miR-371a-5p	HSP90AA1	CEBPB	0.0039
miRNA-FFL	hsa-miR-92a-3p	FASN	NFKB1	0.0039
Composite-FFL	hsa-miR-16-5p	FASN	NFKB1	0.0039
TF-FFL	hsa-miR-10a-5p	SERPINE1	EGR1	0.0039
miRNA-FFL	hsa-miR-203a-3p	IL24	JUN	0.0041
miRNA-FFL	hsa-miR-17-5p	BCL2	STAT3	0.0041
TF-FFL	hsa-miR-132-3p	THBS1	EGR1	0.0041
miRNA-FFL	hsa-miR-7-5p	SOD2	FOS	0.0042
miRNA-FFL	hsa-miR-335-5p	HCST	FOS	0.0042
miRNA-FFL	hsa-miR-429	ERRFI1	HIF1A	0.0042
TF-FFL	hsa-miR-30a-3p	THBS1	EGR1	0.0042
miRNA-FFL	hsa-miR-375	HSP90AA1	STAT3	0.0043
miRNA-FFL	hsa-miR-548c-3p	CCND2	AR	0.0043
miRNA-FFL	hsa-miR-519c-3p	CCND2	PPARA	0.0043
miRNA-FFL	hsa-miR-17-5p	TIMP3	STAT3	0.0043
miRNA-FFL	hsa-miR-181a-5p	TIMP1	STAT3	0.0043
miRNA-FFL	hsa-miR-130b-3p	LIPA	PPARG	0.0043
TF-FFL	hsa-let-7e-5p	THBS1	EGR1	0.0043
TF-FFL	hsa-miR-10a-5p	FASN	EGR1	0.0043
miRNA-FFL	hsa-miR-1321	SCD	RARA	0.0044
TF-FFL	hsa-miR-125a-3p	THBS1	EGR1	0.0044
miRNA-FFL	hsa-miR-148a-3p	HSP90AA1	STAT3	0.0046
miRNA-FFL	hsa-miR-20a-5p	BCL2	RUNX1	0.0046
miRNA-FFL	hsa-miR-98-5p	CBX5	E2F4	0.0046
miRNA-FFL	hsa-miR-192-5p	LIPA	PPARG	0.0046
miRNA-FFL	hsa-miR-19a-3p	CCND2	PPARA	0.0047
miRNA-FFL	hsa-miR-193b-3p	SNRPB	MYB	0.0047
miRNA-FFL	hsa-miR-182-5p	PDK4	FOXO1	0.0047
miRNA-FFL	hsa-miR-17-5p	CDKN1B	HIF1A	0.0047
TF-FFL	hsa-miR-155-5p	NAMPT	RELA	0.0047
miRNA-FFL	hsa-miR-34a-5p	LDHA	CREB1	0.0049
miRNA-FFL	hsa-miR-106b-5p	F3	HIF1A	0.0049
miRNA-FFL	hsa-miR-15a-5p	LAMC1	KLF4	0.0049
TF-FFL	hsa-miR-130b-5p	FASN	EGR1	0.0049
miRNA-FFL	hsa-miR-34a-5p	HSPA1A	FOS	0.005
miRNA-FFL	hsa-miR-17-5p	ASNS	ATF3	0.005
miRNA-FFL	hsa-miR-19b-3p	SGK1	NR3C1	0.005
miRNA-FFL	hsa-miR-124-3p	SGK1	NR3C1	0.005
miRNA-FFL	hsa-miR-155-5p	WEE1	FOS	0.005
miRNA-FFL	hsa-miR-922	BCL2L1	STAT3	0.005
miRNA-FFL	hsa-miR-30e-5p	SERPINE1	RELA	0.005
miRNA-FFL	hsa-miR-93-5p	F3	HIF1A	0.005
miRNA-FFL	hsa-miR-34a-5p	CDKN1B	KLF4	0.005
miRNA-FFL	hsa-miR-26b-5p	IL1RL1	GATA2	0.0051
miRNA-FFL	hsa-miR-34a-5p	NT5E	LEF1	0.0052
miRNA-FFL	hsa-miR-106a-3p	HIGD1A	HIF1A	0.0052
miRNA-FFL	hsa-miR-155-5p	VCAM1	ETS1	0.0052
miRNA-FFL	hsa-miR-374a-3p	HSP90AA1	CEBPB	0.0054
miRNA-FFL	hsa-miR-130a-3p	CCND2	PPARG	0.0054
Composite-FFL	hsa-miR-155-5p	EDN1	JUN	0.0054
miRNA-FFL	hsa-miR-17-5p	VEGFA	STAT3	0.0055
miRNA-FFL	hsa-miR-130a-3p	LIPA	PPARG	0.0055
miRNA-FFL	hsa-miR-124-3p	CCL2	RELA	0.0055
miRNA-FFL	hsa-miR-17-5p	CCL5	ATF3	0.0058
miRNA-FFL	hsa-miR-10a-5p	SERPINE1	ETS1	0.0058
Composite-FFL	hsa-miR-155-5p	PLAUR	JUN	0.0058
miRNA-FFL	hsa-miR-130b-3p	CCND2	PPARA	0.0059
miRNA-FFL	hsa-miR-373-3p	TNFRSF10B	RELA	0.0059
miRNA-FFL	hsa-miR-193b-3p	FASN	YY1	0.0059
miRNA-FFL	hsa-miR-495-3p	LDLR	SREBF1	0.006
miRNA-FFL	hsa-miR-331-3p	FASN	YY1	0.006
Composite-FFL	hsa-let-7a-5p	CCND2	NFKB1	0.006
Composite-FFL	hsa-miR-155-5p	CCL2	NFKB1	0.006
TF-FFL	hsa-miR-30e-5p	SERPINE1	EGR1	0.006
miRNA-FFL	hsa-miR-199b-5p	SOCS1	HIF1A	0.0061
TF-FFL	hsa-miR-130b-3p	LDLR	EGR1	0.0061
TF-FFL	hsa-miR-132-3p	LDLR	EGR1	0.0061
miRNA-FFL	hsa-miR-19a-3p	THBS1	YY1	0.0062
miRNA-FFL	hsa-miR-17-5p	FASN	GABPB1	0.0068
miRNA-FFL	hsa-miR-106a-5p	VEGFA	STAT3	0.007
miRNA-FFL	hsa-miR-98-5p	RIPK2	E2F4	0.007
miRNA-FFL	hsa-miR-26b-5p	CCL2	NFKB1	0.007
TF-FFL	hsa-let-7b-5p	CCND2	NFKB1	0.007
miRNA-FFL	hsa-let-7b-5p	SOCS1	HIF1A	0.0072
miRNA-FFL	hsa-miR-215-5p	LIPA	PPARG	0.0072
TF-FFL	hsa-miR-34a-5p	CYBB	CEBPA	0.0072
miRNA-FFL	hsa-miR-873-5p	SCD	NFIC	0.0073
miRNA-FFL	hsa-miR-181a-5p	SCD	CEBPA	0.0073
miRNA-FFL	hsa-miR-17-5p	MKNK2	ESR2	0.0073
miRNA-FFL	hsa-miR-153-3p	BCL2	CEBPB	0.0073
miRNA-FFL	hsa-miR-20a-5p	EGLN3	HIF1A	0.0075
miRNA-FFL	hsa-miR-124-3p	CCND2	STAT5A	0.0075
miRNA-FFL	hsa-miR-19b-3p	THBS1	YY1	0.0075
miRNA-FFL	hsa-miR-93-5p	FASN	JUN	0.0075
miRNA-FFL	hsa-miR-124-3p	CSRP1	STAT3	0.0076
miRNA-FFL	hsa-miR-17-5p	PMAIP1	ATF3	0.0076
miRNA-FFL	hsa-miR-19b-3p	CCND2	PPARA	0.0077
miRNA-FFL	hsa-miR-519c-3p	F3	HIF1A	0.0077
miRNA-FFL	hsa-miR-155-5p	SOCS1	HIF1A	0.0077
miRNA-FFL	hsa-miR-340-5p	DLC1	STAT3	0.0077
TF-FFL	hsa-miR-148a-3p	SERPINE1	EGR1	0.0077
TF-FFL	hsa-miR-155-5p	CCL2	RELA	0.0077
miRNA-FFL	hsa-miR-185-5p	CELF1	CEBPB	0.008
TF-FFL	hsa-miR-29a-3p	CCND2	NFKB1	0.008
TF-FFL	hsa-miR-30a-5p	THBS1	EGR1	0.008
miRNA-FFL	hsa-miR-92a-3p	LDLR	SREBF2	0.0081
miRNA-FFL	hsa-miR-138-5p	GNAI2	FOS	0.0081
miRNA-FFL	hsa-miR-203a-3p	MMP1	JUN	0.0081
miRNA-FFL	hsa-miR-877-3p	DLC1	STAT3	0.0081
TF-FFL	hsa-miR-34c-5p	LDHA	SP1	0.0081
miRNA-FFL	hsa-miR-874-3p	HPR	STAT3	0.0082
miRNA-FFL	hsa-miR-155-5p	CD68	FLI1	0.0082
miRNA-FFL	hsa-let-7b-5p	CCND2	AR	0.0082
miRNA-FFL	hsa-miR-603	CCND2	AR	0.0082
miRNA-FFL	hsa-let-7b-5p	CDKN1B	HIF1A	0.0082
TF-FFL	hsa-miR-92b-3p	FASN	EGR1	0.0082
miRNA-FFL	hsa-miR-155-5p	MIA2	STAT3	0.0083
miRNA-FFL	hsa-miR-181a-5p	LDLR	EGR1	0.0083
miRNA-FFL	hsa-miR-1200	CCND2	SP1	0.0084
miRNA-FFL	hsa-miR-155-5p	TYRP1	MITF	0.0084
miRNA-FFL	hsa-miR-429	CDKN1B	HIF1A	0.0086
miRNA-FFL	hsa-miR-34a-5p	MMP7	FOS	0.0087
miRNA-FFL	hsa-miR-124-3p	CCND2	AR	0.0087
miRNA-FFL	hsa-miR-335-5p	IL6ST	STAT3	0.0087
miRNA-FFL	hsa-miR-93-5p	FASN	YY1	0.0087
miRNA-FFL	hsa-miR-326	FASN	SP1	0.0087
TF-FFL	hsa-miR-92b-3p	LDLR	EGR1	0.0087
miRNA-FFL	hsa-miR-98-5p	ACTA1	E2F4	0.0088
miRNA-FFL	hsa-miR-124-3p	SERPINE1	PPARA	0.0088
miRNA-FFL	hsa-miR-124-3p	TRIB3	E2F4	0.0088
miRNA-FFL	hsa-miR-148a-3p	BCL2	STAT3	0.0088
miRNA-FFL	hsa-miR-374a-5p	DLC1	CEBPB	0.0088
miRNA-FFL	hsa-miR-124-3p	MUC1	STAT3	0.0088
Composite-FFL	hsa-miR-16-5p	CCND2	NFKB1	0.0088
Composite-FFL	hsa-miR-155-5p	CCL2	JUN	0.0088
TF-FFL	hsa-miR-29b-3p	CCND2	JUN	0.0088
miRNA-FFL	hsa-miR-335-5p	MUC1	STAT3	0.0089
miRNA-FFL	hsa-miR-124-3p	SERPINE1	RELA	0.0092
miRNA-FFL	hsa-miR-124-3p	CCND2	PPARA	0.0092
miRNA-FFL	hsa-miR-335-5p	IGFBP4	JUND	0.0092
miRNA-FFL	hsa-miR-34a-5p	CD40LG	FOS	0.0092
miRNA-FFL	hsa-miR-130b-3p	DLC1	STAT3	0.0094
miRNA-FFL	hsa-miR-373-3p	DKK1	GATA6	0.0094
miRNA-FFL	hsa-miR-19b-2-5p	EDN1	FOS	0.0095
miRNA-FFL	hsa-miR-7-2-3p	LDLR	SREBF1	0.0095
miRNA-FFL	hsa-miR-20a-5p	ACVR1B	SMAD7	0.0095
miRNA-FFL	hsa-miR-155-5p	IFNGR1	SP1	0.0095
miRNA-FFL	hsa-miR-221-3p	WEE1	FOS	0.0095
miRNA-FFL	hsa-miR-192-5p	SERPINE1	EGR1	0.0095
miRNA-FFL	hsa-miR-335-5p	CCND2	USF2	0.0095
miRNA-FFL	hsa-miR-26b-5p	CCND2	NFKB1	0.0095
miRNA-FFL	hsa-miR-375	BCL2	STAT3	0.0095
miRNA-FFL	hsa-miR-193b-3p	MAT2A	YY1	0.0095
Composite-FFL	hsa-miR-155-5p	EDN1	NFKB1	0.0095
TF-FFL	hsa-miR-148a-3p	LDLR	EGR1	0.0095
miRNA-FFL	hsa-miR-203a-3p	SOD2	JUN	0.0096
miRNA-FFL	hsa-miR-34a-5p	GADD45A	KLF4	0.0096
miRNA-FFL	hsa-miR-92a-3p	IL6ST	STAT3	0.0096
miRNA-FFL	hsa-miR-155-5p	CCND2	FLI1	0.0097
miRNA-FFL	hsa-miR-34b-5p	BTG2	MYB	0.0097
TF-FFL	hsa-miR-373-3p	CCL5	HIF1A	0.0097
TF-FFL	hsa-miR-21-3p	MAT2A	JUN	0.0097
miRNA-FFL	hsa-miR-149-3p	SCD	NFIC	0.0098
miRNA-FFL	hsa-miR-510-5p	HSP90B1	HIF1A	0.0098
miRNA-FFL	hsa-miR-335-5p	PTGDS	FOS	0.0099
miRNA-FFL	hsa-miR-93-5p	FASN	EGR2	0.0099
