# Supplementary material for: Systematic identification and analysis of dysregulated miRNA and transcription factor feed‐forward loops in hypertrophic cardiomyopathy
Source: J Cell Mol Med. 2018 Oct 19;23(1):306–16. doi: 10.1111/jcmm.13928 (PMC6307764; doi:10.1111/jcmm.13928)
Supplement: Supplementary file 5 [file JCMM-23-306-s005.xlsx]

## Sheet: All dysregulated FFLs 
Significantly enriched subpathways of all dysregulated FFLs obtained using our method
Subpathway_ID	Pathway name	p-value
path:04066_1	HIF-1 signaling pathway	2.7e-14
path:04151_6	PI3K-Akt signaling pathway	2.2e-10
path:05144_1	Malaria	1.04e-07
path:04064_1	NF-kappa B signaling pathway	2.56e-06
path:04610_6	Complement and coagulation cascades	3.53e-06
path:04670_22	Leukocyte transendothelial migration	3.53e-06
path:04630_1	Jak-STAT signaling pathway	1.95e-05
path:05140_2	Leishmaniasis	2.01e-05
path:04510_14	Focal adhesion	2.51e-05
path:05142_4	Chagas disease (American trypanosomiasis)	3.08e-05
path:05134_7	Legionellosis	4.48e-05
path:04916_5	Melanogenesis	5.29e-05
path:04145_2	Phagosome	8.94e-05
path:05152_8	Tuberculosis	8.94e-05
path:04115_1	p53 signaling pathway	9.48e-05
path:05200_11	Pathways in cancer	0.000139
path:05162_18	Measles	0.000222
path:05143_2	African trypanosomiasis	0.00031
path:05110_2	Vibrio cholerae infection	0.00031
path:04110_2	Cell cycle	0.000371
path:05145_6	Toxoplasmosis	0.000413
path:05014_3	Amyotrophic lateral sclerosis (ALS)	0.000529
path:04060_60	Cytokine-cytokine receptor interaction	0.00066
path:04621_5	NOD-like receptor signaling pathway	0.00066
path:04380_8	Osteoclast differentiation	0.00066
path:05215_1	Prostate cancer	0.000963
path:05133_8	Pertussis	0.001322
path:04210_3	Apoptosis	0.00196
path:04660_4	T cell receptor signaling pathway	0.002199
path:05211_3	Renal cell carcinoma	0.002452
path:04010_3	MAPK signaling pathway	0.002483
path:05222_7	Small cell lung cancer	0.003591
path:04530_7	Tight junction	0.003644
path:04540_7	Gap junction	0.003908
path:04650_4	Natural killer cell mediated cytotoxicity	0.003908
path:04620_3	Toll-like receptor signaling pathway	0.003908
path:05220_4	Chronic myeloid leukemia	0.004578
path:00760_2	Nicotinate and nicotinamide metabolism	0.004578
path:05212_1	Pancreatic cancer	0.004578
path:04930_2	Type II diabetes mellitus	0.004578
path:04713_4	Circadian entrainment	0.006067
path:04730_1	Long-term depression	0.006882
path:04370_4	VEGF signaling pathway	0.006882
path:05330_3	Allograft rejection	0.007762
path:05310_2	Asthma	0.007762
path:05320_2	Autoimmune thyroid disease	0.007762
path:04514_9	Cell adhesion molecules (CAMs)	0.007762
path:05210_9	Colorectal cancer	0.007762
path:04672_2	Intestinal immune network for IgA production	0.007762
path:05150_15	Staphylococcus aureus infection	0.007762
path:05322_7	Systemic lupus erythematosus	0.007762
path:00350_1	Tyrosine metabolism	0.007762
path:05416_3	Viral myocarditis	0.007762
path:04512_3	ECM-receptor interaction	0.008194
path:04910_13	Insulin signaling pathway	0.008194
path:05214_8	Glioma	0.009608
path:04062_2	Chemokine signaling pathway	0.009811
path:04310_4	Wnt signaling pathway	0.011123
path:04144_3	Endocytosis	0.01162
path:05166_3	HTLV-I infection	0.01162
path:04141_12	Protein processing in endoplasmic reticulum	0.01162
path:05323_3	Rheumatoid arthritis	0.01162
path:04020_2	Calcium signaling pathway	0.012333
path:05032_2	Morphine addiction	0.013864
path:04360_2	Axon guidance	0.015464
path:05414_3	Dilated cardiomyopathy	0.015464
path:05161_26	Hepatitis B	0.015464
path:05410_2	Hypertrophic cardiomyopathy (HCM)	0.015464
path:05164_7	Influenza A	0.015464
path:05132_14	Salmonella infection	0.015464
path:05131_3	Shigellosis	0.015464
path:04726_3	Serotonergic synapse	0.017497
path:00590_5	Arachidonic acid metabolism	0.018137
path:05169_5	Epstein-Barr virus infection	0.023107
path:00061_1	Fatty acid biosynthesis	0.023107
path:03320_1	PPAR signaling pathway	0.024335
path:05168_14	Herpes simplex infection	0.026906
path:05020_8	Prion diseases	0.026906
path:04728_10	Dopaminergic synapse	0.0281
path:05100_1	Bacterial invasion of epithelial cells	0.030691
path:00100_3	Steroid biosynthesis	0.030691
path:05146_11	Amoebiasis	0.034461
path:05031_2	Amphetamine addiction	0.034461
path:04961_4	Endocrine and other factor-regulated calcium reabsorption	0.038217
path:04914_2	Progesterone-mediated oocyte maturation	0.038217
path:05130_6	Pathogenic Escherichia coli infection	0.041958
path:00270_3	Cysteine and methionine metabolism	0.045685
path:05030_1	Cocaine addiction	0.049397
path:00510_4	N-Glycan biosynthesis	0.049397

## Sheet: Top 5% dysregulated FFLs
Significantly enriched subpathways of top 5% dysregulated FFLs obtained using our method
Subpathway_ID	Pathway name	p-value
path:04151_6	PI3K-Akt signaling pathway	0.00111
path:05410_2	Hypertrophic cardiomyopathy (HCM)	0.00198
path:05414_3	Dilated cardiomyopathy	0.00198
path:05416_1	Viral myocarditis	0.00198
path:04064_19	NF-kappa B signaling pathway	0.00248
path:05162_16	Measles	0.00248
path:05164_17	Influenza A	0.00248
path:00061_1	Fatty acid biosynthesis	0.00297
path:05110_2	Vibrio cholerae infection	0.00346429
path:04670_3	Leukocyte transendothelial migration	0.00395828
path:05100_1	Bacterial invasion of epithelial cells	0.00395828
path:05014_3	Amyotrophic lateral sclerosis (ALS)	0.00445205
path:05132_8	Salmonella infection	0.00445205
path:04060_60	Cytokine-cytokine receptor interaction	0.00494559
path:05130_6	Pathogenic Escherichia coli infection	0.0054389
path:04210_14	Apoptosis	0.00740991
path:04810_7	Regulation of actin cytoskeleton	0.00839406
path:05166_10	HTLV-I infection	0.00839406
path:04114_11	Oocyte meiosis	0.00888579
path:05131_4	Shigellosis	0.00888579
path:04520_4	Adherens junction	0.00986859
path:04110_13	Cell cycle	0.0103597
path:05222_7	Small cell lung cancer	0.0113411
path:04650_4	Natural killer cell mediated cytotoxicity	0.0118315
path:05212_2	Pancreatic cancer	0.0118315
path:04610_4	Complement and coagulation cascades	0.0123217
path:05200_11	Pathways in cancer	0.0128116
path:05220_4	Chronic myeloid leukemia	0.0128116
path:04910_4	Insulin signaling pathway	0.0152579
path:04530_11	Tight junction	0.0181861
path:04630_1	Jak-STAT signaling pathway	0.0201338
path:04510_16	Focal adhesion	0.0220779
path:04066_8	HIF-1 signaling pathway	0.0249874
path:04115_1	p53 signaling pathway	0.0298188

## Sheet: Top 10% dysregulated FFLs
Significantly enriched subpathways of top 10% dysregulated FFLs obtained using our method
Subpathway_ID	Pathway name	p-value
path:04151_6	PI3K-Akt signaling pathway	1.43557e-06
path:04630_1	Jak-STAT signaling pathway	5.34585e-06
path:04610_4	Complement and coagulation cascades	0.000199086
path:04066_8	HIF-1 signaling pathway	0.000835016
path:04115_1	p53 signaling pathway	0.00119243
path:04144_3	Endocytosis	0.002514
path:05410_2	Hypertrophic cardiomyopathy (HCM)	0.00335065
path:05414_3	Dilated cardiomyopathy	0.00335065
path:05416_1	Viral myocarditis	0.00335065
path:04064_19	NF-kappa B signaling pathway	0.00418664
path:05162_16	Measles	0.00418664
path:05164_17	Influenza A	0.00418664
path:04512_25	ECM-receptor interaction	0.00502196
path:00061_1	Fatty acid biosynthesis	0.00502196
path:04510_7	Focal adhesion	0.00567681
path:05110_2	Vibrio cholerae infection	0.00585661
path:04670_3	Leukocyte transendothelial migration	0.00669059
path:05100_1	Bacterial invasion of epithelial cells	0.00669059
path:05145_6	Toxoplasmosis	0.00669059
path:05014_3	Amyotrophic lateral sclerosis (ALS)	0.0075239
path:05132_8	Salmonella infection	0.0075239
path:04060_60	Cytokine-cytokine receptor interaction	0.00835655
path:04380_8	Osteoclast differentiation	0.00835655
path:05166_19	HTLV-I infection	0.00835655
path:05130_6	Pathogenic Escherichia coli infection	0.00918853
path:05144_1	Malaria	0.0100198
path:00270_7	Cysteine and methionine metabolism	0.0108505
path:04210_14	Apoptosis	0.0125098
path:04810_7	Regulation of actin cytoskeleton	0.0141664
path:00640_1	Propanoate metabolism	0.0141664
path:04114_11	Oocyte meiosis	0.0149938
path:05131_4	Shigellosis	0.0149938
path:04916_5	Melanogenesis	0.0158204
path:04520_4	Adherens junction	0.0166464
path:04110_13	Cell cycle	0.0174718
path:00010_4	Glycolysis / Gluconeogenesis	0.0182964
path:04150_5	mTOR signaling pathway	0.0191205
path:05222_7	Small cell lung cancer	0.0191205
path:04650_4	Natural killer cell mediated cytotoxicity	0.0199438
path:05212_2	Pancreatic cancer	0.0199438
path:04930_2	Type II diabetes mellitus	0.0215885
path:05200_11	Pathways in cancer	0.0215885
path:05220_4	Chronic myeloid leukemia	0.0215885
path:04910_4	Insulin signaling pathway	0.0256889
path:04530_11	Tight junction	0.0305876
path:00620_1	Pyruvate metabolism	0.0330281
path:04310_4	Wnt signaling pathway	0.0338403

## Sheet: Top 20% dysregulated FFLs
Significantly enriched subpathways of top 20% dysregulated FFLs obtained using our method
Subpathway_ID	Pathway name	p-value
path:04630_1	Jak-STAT signaling pathway	1.18547e-07
path:04610_6	Complement and coagulation cascades	3.4902e-06
path:04151_6	PI3K-Akt signaling pathway	4.56566e-06
path:04064_19	NF-kappa B signaling pathway	1.17765e-05
path:04380_8	Osteoclast differentiation	5.28126e-05
path:05140_5	Leishmaniasis	6.45045e-05
path:05142_4	Chagas disease (American trypanosomiasis)	0.000140255
path:05222_7	Small cell lung cancer	0.000294288
path:04930_2	Type II diabetes mellitus	0.000377262
path:05200_11	Pathways in cancer	0.000377262
path:04910_13	Insulin signaling pathway	0.000686432
path:04066_8	HIF-1 signaling pathway	0.0014549
path:04115_1	p53 signaling pathway	0.00207396
path:05143_1	African trypanosomiasis	0.00220986
path:05150_15	Staphylococcus aureus infection	0.00220986
path:04060_36	Cytokine-cytokine receptor interaction	0.00331302
path:04144_3	Endocytosis	0.00331302
path:05152_19	Tuberculosis	0.00331302
path:05144_8	Malaria	0.004415
path:05164_7	Influenza A	0.004415
path:05410_2	Hypertrophic cardiomyopathy (HCM)	0.004415
path:05414_3	Dilated cardiomyopathy	0.004415
path:05416_1	Viral myocarditis	0.004415
path:05132_13	Salmonella infection	0.00551581
path:05162_16	Measles	0.00551581
path:04512_25	ECM-receptor interaction	0.00661544
path:05145_8	Toxoplasmosis	0.00661544
path:05169_17	Epstein-Barr virus infection	0.00661544
path:00061_1	Fatty acid biosynthesis	0.00661544
path:05110_2	Vibrio cholerae infection	0.0077139
path:05161_24	Hepatitis B	0.0077139
path:04670_3	Leukocyte transendothelial migration	0.00881119
path:05100_1	Bacterial invasion of epithelial cells	0.00881119
path:05168_16	Herpes simplex infection	0.00881119
path:04510_7	Focal adhesion	0.00974584
path:05014_3	Amyotrophic lateral sclerosis (ALS)	0.0099073
path:04620_5	Toll-like receptor signaling pathway	0.0110022
path:05166_19	HTLV-I infection	0.0110022
path:05130_6	Pathogenic Escherichia coli infection	0.012096
path:00270_7	Cysteine and methionine metabolism	0.0142801
path:05133_8	Pertussis	0.0153703
path:05134_10	Legionellosis	0.0153703
path:04210_14	Apoptosis	0.0164594
path:04810_7	Regulation of actin cytoskeleton	0.0186342
path:00640_1	Propanoate metabolism	0.0186342
path:04114_11	Oocyte meiosis	0.0197198
path:05131_4	Shigellosis	0.0197198
path:04916_5	Melanogenesis	0.0208043
path:04920_9	Adipocytokine signaling pathway	0.0208043
path:04520_4	Adherens junction	0.0218876
path:04110_13	Cell cycle	0.0229697
path:00010_4	Glycolysis / Gluconeogenesis	0.0240507
path:04150_5	mTOR signaling pathway	0.0251305
path:04650_4	Natural killer cell mediated cytotoxicity	0.0262092
path:05212_2	Pancreatic cancer	0.0262092
path:05220_4	Chronic myeloid leukemia	0.0283631
path:05160_4	Hepatitis C	0.0337278
path:04370_4	VEGF signaling pathway	0.0347973
path:04530_11	Tight junction	0.0401277
path:00620_1	Pyruvate metabolism	0.0433122
path:04310_4	Wnt signaling pathway	0.0443715

## Sheet: Top 30% dysregulated FFLs
Significantly enriched subpathways of top 30% dysregulated FFLs obtained using our method
Subpathway_ID	Pathway name	p-value
path:04630_1	Jak-STAT signaling pathway	3.26683e-07
path:04610_6	Complement and coagulation cascades	7.38107e-06
path:04151_6	PI3K-Akt signaling pathway	1.23992e-05
path:04064_19	NF-kappa B signaling pathway	1.93063e-05
path:04066_8	HIF-1 signaling pathway	5.13396e-05
path:04380_8	Osteoclast differentiation	8.64927e-05
path:05140_5	Leishmaniasis	0.000105619
path:05142_4	Chagas disease (American trypanosomiasis)	0.00022942
path:05222_7	Small cell lung cancer	0.000480694
path:04930_2	Type II diabetes mellitus	0.000615849
path:05200_11	Pathways in cancer	0.000615849
path:04510_7	Focal adhesion	0.000911245
path:04910_13	Insulin signaling pathway	0.0011185
path:05143_1	African trypanosomiasis	0.00281905
path:05150_15	Staphylococcus aureus infection	0.00281905
path:04115_1	p53 signaling pathway	0.00336171
path:04060_36	Cytokine-cytokine receptor interaction	0.00422567
path:04144_3	Endocytosis	0.00422567
path:05152_19	Tuberculosis	0.00422567
path:05131_3	Shigellosis	0.00563036
path:05144_8	Malaria	0.00563036
path:05164_7	Influenza A	0.00563036
path:05410_2	Hypertrophic cardiomyopathy (HCM)	0.00563036
path:05414_3	Dilated cardiomyopathy	0.00563036
path:05416_1	Viral myocarditis	0.00563036
path:05132_13	Salmonella infection	0.00703312
path:05162_16	Measles	0.00703312
path:04512_25	ECM-receptor interaction	0.00843396
path:05145_8	Toxoplasmosis	0.00843396
path:05169_17	Epstein-Barr virus infection	0.00843396
path:00061_1	Fatty acid biosynthesis	0.00843396
path:05110_2	Vibrio cholerae infection	0.00983288
path:05161_24	Hepatitis B	0.00983288
path:04670_3	Leukocyte transendothelial migration	0.0112299
path:05100_1	Bacterial invasion of epithelial cells	0.0112299
path:05168_16	Herpes simplex infection	0.0112299
path:05014_3	Amyotrophic lateral sclerosis (ALS)	0.0126249
path:05146_11	Amoebiasis	0.0126249
path:04020_2	Calcium signaling pathway	0.0130485
path:04620_5	Toll-like receptor signaling pathway	0.0140181
path:05166_19	HTLV-I infection	0.0140181
path:05130_6	Pathogenic Escherichia coli infection	0.0154094
path:00270_7	Cysteine and methionine metabolism	0.0181861
path:05133_8	Pertussis	0.0195717
path:05134_10	Legionellosis	0.0195717
path:04210_14	Apoptosis	0.0209553
path:04810_7	Regulation of actin cytoskeleton	0.0237168
path:05215_8	Prostate cancer	0.0237168
path:00640_1	Propanoate metabolism	0.0237168
path:04114_11	Oocyte meiosis	0.0250948
path:04916_5	Melanogenesis	0.0264708
path:04920_9	Adipocytokine signaling pathway	0.0264708
path:04520_4	Adherens junction	0.0278449
path:04110_13	Cell cycle	0.0292172
path:00010_4	Glycolysis / Gluconeogenesis	0.0305876
path:04150_5	mTOR signaling pathway	0.0319561
path:04540_7	Gap junction	0.0333227
path:04650_4	Natural killer cell mediated cytotoxicity	0.0333227
path:05212_2	Pancreatic cancer	0.0333227
path:05218_3	Melanoma	0.0346874
path:05220_4	Chronic myeloid leukemia	0.0360503
path:00051_10	Fructose and mannose metabolism	0.0374113
path:05160_4	Hepatitis C	0.0428366
path:04370_4	VEGF signaling pathway	0.0441883
path:04010_6	MAPK signaling pathway	0.046886

## Sheet: Top 40% dysregulated FFLs
Significantly enriched subpathways of top 40% dysregulated FFLs obtained using our method
Subpathway_ID	Pathway name	p-value
path:04151_6	PI3K-Akt signaling pathway	3.01786e-08
path:04066_8	HIF-1 signaling pathway	3.65053e-08
path:04630_1	Jak-STAT signaling pathway	9.5059e-07
path:04610_6	Complement and coagulation cascades	1.63067e-05
path:04670_22	Leukocyte transendothelial migration	1.63067e-05
path:04064_19	NF-kappa B signaling pathway	3.26715e-05
path:05200_9	Pathways in cancer	3.26715e-05
path:04380_8	Osteoclast differentiation	0.000146165
path:04621_5	NOD-like receptor signaling pathway	0.000146165
path:04510_14	Focal adhesion	0.000156076
path:05140_5	Leishmaniasis	0.000178437
path:05144_1	Malaria	0.000213874
path:05215_1	Prostate cancer	0.000213874
path:05142_4	Chagas disease (American trypanosomiasis)	0.00038705
path:05152_12	Tuberculosis	0.000492337
path:05222_7	Small cell lung cancer	0.000809388
path:04930_2	Type II diabetes mellitus	0.00103609
path:05212_1	Pancreatic cancer	0.00103609
path:04910_13	Insulin signaling pathway	0.00187705
path:05143_1	African trypanosomiasis	0.00365637
path:05150_15	Staphylococcus aureus infection	0.00365637
path:04060_36	Cytokine-cytokine receptor interaction	0.00547965
path:04144_3	Endocytosis	0.00547965
path:04514_8	Cell adhesion molecules (CAMs)	0.00547965
path:05134_7	Legionellosis	0.00547965
path:05166_3	HTLV-I infection	0.00547965
path:05323_3	Rheumatoid arthritis	0.00547965
path:05416_8	Viral myocarditis	0.00547965
path:04115_1	p53 signaling pathway	0.00560109
path:04145_2	Phagosome	0.00729966
path:04650_20	Natural killer cell mediated cytotoxicity	0.00729966
path:05131_3	Shigellosis	0.00729966
path:05133_1	Pertussis	0.00729966
path:05164_7	Influenza A	0.00729966
path:05410_2	Hypertrophic cardiomyopathy (HCM)	0.00729966
path:05414_3	Dilated cardiomyopathy	0.00729966
path:05132_13	Salmonella infection	0.0091164
path:05162_16	Measles	0.0091164
path:04512_25	ECM-receptor interaction	0.0109299
path:05145_8	Toxoplasmosis	0.0109299
path:05169_17	Epstein-Barr virus infection	0.0109299
path:00061_1	Fatty acid biosynthesis	0.0109299
path:05110_2	Vibrio cholerae infection	0.0127401
path:05161_24	Hepatitis B	0.0127401
path:05100_1	Bacterial invasion of epithelial cells	0.0145471
path:05168_16	Herpes simplex infection	0.0145471
path:05014_3	Amyotrophic lateral sclerosis (ALS)	0.0163509
path:05146_11	Amoebiasis	0.0163509
path:04620_5	Toll-like receptor signaling pathway	0.0181514
path:04914_2	Progesterone-mediated oocyte maturation	0.0181514
path:05130_6	Pathogenic Escherichia coli infection	0.0199487
path:04020_2	Calcium signaling pathway	0.0213745
path:00270_7	Cysteine and methionine metabolism	0.0235336
path:00510_4	N-Glycan biosynthesis	0.0235336
path:00601_9	Glycosphingolipid biosynthesis - lacto and neolacto series	0.0253213
path:04210_14	Apoptosis	0.0271057
path:05211_2	Renal cell carcinoma	0.028887
path:04810_7	Regulation of actin cytoskeleton	0.030665
path:00640_1	Propanoate metabolism	0.030665
path:04114_11	Oocyte meiosis	0.0324399
path:00052_5	Galactose metabolism	0.0324399
path:04916_5	Melanogenesis	0.0342116
path:04920_9	Adipocytokine signaling pathway	0.0342116
path:04520_4	Adherens junction	0.0359801
path:04110_13	Cell cycle	0.0377454
path:00010_4	Glycolysis / Gluconeogenesis	0.0395076
path:04150_5	mTOR signaling pathway	0.0412666
path:04540_7	Gap junction	0.0430225
path:00860_6	Porphyrin and chlorophyll metabolism	0.0430225
path:05218_3	Melanoma	0.0447752
path:05220_4	Chronic myeloid leukemia	0.0465247
path:00051_10	Fructose and mannose metabolism	0.0482712

## Sheet: Top 50% dysregulated FFLs
Significantly enriched subpathways of top 50% dysregulated FFLs obtained using our method
Subpathway_ID	Pathway name	p-value
path:04066_4	HIF-1 signaling pathway	5.39252e-11
path:04151_6	PI3K-Akt signaling pathway	4.20014e-09
path:04610_6	Complement and coagulation cascades	4.76537e-07
path:04630_1	Jak-STAT signaling pathway	2.68255e-06
path:05144_1	Malaria	2.72429e-06
path:05140_2	Leishmaniasis	4.49228e-06
path:05134_7	Legionellosis	1.64639e-05
path:04510_14	Focal adhesion	2.66825e-05
path:04064_1	NF-kappa B signaling pathway	2.78636e-05
path:05200_11	Pathways in cancer	3.1445e-05
path:04145_2	Phagosome	3.28777e-05
path:05152_8	Tuberculosis	3.28777e-05
path:04670_16	Leukocyte transendothelial migration	3.5316e-05
path:05110_2	Vibrio cholerae infection	0.000114546
path:05014_3	Amyotrophic lateral sclerosis (ALS)	0.000195767
path:04380_8	Osteoclast differentiation	0.000244337
path:04621_5	NOD-like receptor signaling pathway	0.000244337
path:05215_1	Prostate cancer	0.00035727
path:04010_3	MAPK signaling pathway	0.000589445
path:05142_4	Chagas disease (American trypanosomiasis)	0.000645635
path:04210_3	Apoptosis	0.000730607
path:04530_7	Tight junction	0.00087485
path:04916_5	Melanogenesis	0.000915838
path:05222_7	Small cell lung cancer	0.00134679
path:04540_7	Gap junction	0.00146699
path:04930_2	Type II diabetes mellitus	0.00172219
path:05212_1	Pancreatic cancer	0.00172219
path:04370_4	VEGF signaling pathway	0.00260448
path:04020_2	Calcium signaling pathway	0.0031101
path:04910_13	Insulin signaling pathway	0.00311012
path:05214_8	Glioma	0.00365795
path:05143_1	African trypanosomiasis	0.00472155
path:05150_15	Staphylococcus aureus infection	0.00472155
path:05210_9	Colorectal cancer	0.00472155
path:04060_11	Cytokine-cytokine receptor interaction	0.0070741
path:04141_12	Protein processing in endoplasmic reticulum	0.0070741
path:04144_3	Endocytosis	0.0070741
path:04514_8	Cell adhesion molecules (CAMs)	0.0070741
path:05166_3	HTLV-I infection	0.0070741
path:05323_3	Rheumatoid arthritis	0.0070741
path:05416_8	Viral myocarditis	0.0070741
path:04115_1	p53 signaling pathway	0.00919618
path:04650_20	Natural killer cell mediated cytotoxicity	0.00942117
path:05131_3	Shigellosis	0.00942117
path:05133_1	Pertussis	0.00942117
path:05164_7	Influenza A	0.00942117
path:05410_2	Hypertrophic cardiomyopathy (HCM)	0.00942117
path:05414_3	Dilated cardiomyopathy	0.00942117
path:05132_13	Salmonella infection	0.0117628
path:05162_16	Measles	0.0117628
path:04512_25	ECM-receptor interaction	0.014099
path:05145_8	Toxoplasmosis	0.014099
path:05169_17	Epstein-Barr virus infection	0.014099
path:00061_1	Fatty acid biosynthesis	0.014099
path:05161_24	Hepatitis B	0.0164297
path:05100_1	Bacterial invasion of epithelial cells	0.018755
path:05168_16	Herpes simplex infection	0.018755
path:05031_2	Amphetamine addiction	0.0210749
path:05146_11	Amoebiasis	0.0210749
path:05322_3	Systemic lupus erythematosus	0.0210749
path:04620_5	Toll-like receptor signaling pathway	0.0233894
path:04914_2	Progesterone-mediated oocyte maturation	0.0233894
path:04961_4	Endocrine and other factor-regulated calcium reabsorption	0.0233894
path:05130_6	Pathogenic Escherichia coli infection	0.0256985
path:04660_1	T cell receptor signaling pathway	0.0303007
path:00270_7	Cysteine and methionine metabolism	0.0303007
path:00510_4	N-Glycan biosynthesis	0.0303007
path:04150_2	mTOR signaling pathway	0.0325937
path:04723_1	Retrograde endocannabinoid signaling	0.0325937
path:04971_1	Gastric acid secretion	0.0325937
path:05223_7	Non-small cell lung cancer	0.0325937
path:00601_9	Glycosphingolipid biosynthesis - lacto and neolacto series	0.0325937
path:04270_10	Vascular smooth muscle contraction	0.0348814
path:04972_1	Pancreatic secretion	0.0348814
path:05211_2	Renal cell carcinoma	0.0371638
path:04810_7	Regulation of actin cytoskeleton	0.0394409
path:00640_1	Propanoate metabolism	0.0394409
path:04114_11	Oocyte meiosis	0.0417127
path:04970_5	Salivary secretion	0.0417127
path:00052_5	Galactose metabolism	0.0417127
path:04920_9	Adipocytokine signaling pathway	0.0439792
path:03018_12	RNA degradation	0.0462404
path:04520_4	Adherens junction	0.0462404
path:03015_4	mRNA surveillance pathway	0.0484964
path:04110_13	Cell cycle	0.0484964
