# Supplementary material for: Systematic identification and analysis of dysregulated miRNA and transcription factor feed‐forward loops in hypertrophic cardiomyopathy
Source: J Cell Mol Med. 2018 Oct 19;23(1):306–16. doi: 10.1111/jcmm.13928 (PMC6307764; doi:10.1111/jcmm.13928)
Supplement: Supplementary file 6 [file JCMM-23-306-s006.xlsx]

## Sheet: All dysregulated FFLs 
Significantly enriched subpathways of all dysregulated FFLs obtained using Jiang et al.'s method
Subpathway_ID	Pathway name	p-value
path:04151_6	PI3K-Akt signaling pathway	1.05e-10
path:04630_1	Jak-STAT signaling pathway	1.23e-10
path:04064_1	NF-kappa B signaling pathway	2.66e-08
path:04066_8	HIF-1 signaling pathway	1.09e-06
path:05200_11	Pathways in cancer	2.18e-06
path:05014_3	Amyotrophic lateral sclerosis (ALS)	3.69e-06
path:05161_4	Hepatitis B	3.69e-06
path:04920_1	Adipocytokine signaling pathway	9.33e-06
path:04210_3	Apoptosis	2.92e-05
path:03320_1	PPAR signaling pathway	7.36e-05
path:05222_7	Small cell lung cancer	7.49e-05
path:05150_4	Staphylococcus aureus infection	7.59e-05
path:05140_1	Leishmaniasis	0.000126
path:00100_3	Steroid biosynthesis	0.000351
path:05145_6	Toxoplasmosis	0.000351
path:04910_2	Insulin signaling pathway	0.000371
path:05168_19	Herpes simplex infection	0.00045
path:04060_60	Cytokine-cytokine receptor interaction	0.000561
path:04621_5	NOD-like receptor signaling pathway	0.000561
path:04380_8	Osteoclast differentiation	0.000561
path:04914_2	Progesterone-mediated oocyte maturation	0.000561
path:05215_2	Prostate cancer	0.000561
path:04062_2	Chemokine signaling pathway	0.000739
path:04510_10	Focal adhesion	0.000966
path:05152_16	Tuberculosis	0.000966
path:00071_1	Fatty acid metabolism	0.001124
path:00650_1	Butanoate metabolism	0.001294
path:04115_1	p53 signaling pathway	0.00138
path:05142_4	Chagas disease (American trypanosomiasis)	0.001475
path:05120_4	Epithelial cell signaling in Helicobacter pylori infection	0.001668
path:05164_1	Influenza A	0.001668
path:00280_4	Valine, leucine and isoleucine degradation	0.001872
path:05162_12	Measles	0.002801
path:04010_19	MAPK signaling pathway	0.00306
path:05211_1	Renal cell carcinoma	0.00306
path:04150_5	mTOR signaling pathway	0.00306
path:04620_3	Toll-like receptor signaling pathway	0.003331
path:04610_4	Complement and coagulation cascades	0.003612
path:05220_4	Chronic myeloid leukemia	0.003904
path:05212_1	Pancreatic cancer	0.003904
path:04930_2	Type II diabetes mellitus	0.003904
path:04725_7	Cholinergic synapse	0.004843
path:05221_2	Acute myeloid leukemia	0.005177
path:05133_7	Pertussis	0.005177
path:05143_1	African trypanosomiasis	0.007154
path:05210_9	Colorectal cancer	0.007154
path:05016_7	Huntington's disease	0.007154
path:05134_8	Legionellosis	0.007154
path:05144_3	Malaria	0.007154
path:00592_4	alpha-Linolenic acid metabolism	0.007154
path:04310_4	Wnt signaling pathway	0.009513
path:05214_4	Glioma	0.010428
path:04514_70	Cell adhesion molecules (CAMs)	0.010712
path:05166_3	HTLV-I infection	0.010712
path:04650_13	Natural killer cell mediated cytotoxicity	0.010712
path:04141_12	Protein processing in endoplasmic reticulum	0.010712
path:05323_3	Rheumatoid arthritis	0.010712
path:05416_8	Viral myocarditis	0.010712
path:00590_1	Arachidonic acid metabolism	0.013393
path:05010_2	Alzheimer's disease	0.014258
path:04145_2	Phagosome	0.014258
path:05218_2	Melanoma	0.016679
path:05132_13	Salmonella infection	0.01779
path:00410_1	beta-Alanine metabolism	0.01779
path:04320_6	Dorso-ventral axis formation	0.021311
path:05169_17	Epstein-Barr virus infection	0.021311
path:00061_1	Fatty acid biosynthesis	0.021311
path:00900_6	Terpenoid backbone biosynthesis	0.021311
path:05160_12	Hepatitis C	0.024819
path:05020_8	Prion diseases	0.024819
path:04722_3	Neurotrophin signaling pathway	0.025514
path:00310_6	Lysine degradation	0.028314
path:04623_4	Cytosolic DNA-sensing pathway	0.031797
path:00072_1	Synthesis and degradation of ketone bodies	0.031797
path:05322_3	Systemic lupus erythematosus	0.031797
path:00380_2	Tryptophan metabolism	0.031797
path:05213_3	Endometrial cancer	0.035268
path:04664_6	Fc epsilon RI signaling pathway	0.035268
path:04730_3	Long-term depression	0.035268
path:05034_9	Alcoholism	0.038726
path:00982_12	Drug metabolism - cytochrome P450	0.038726
path:05219_1	Bladder cancer	0.042172
path:04622_9	RIG-I-like receptor signaling pathway	0.042172
path:04540_3	Gap junction	0.045606
path:05012_3	Parkinson's disease	0.045606
path:04660_1	T cell receptor signaling pathway	0.045606
path:04960_3	Aldosterone-regulated sodium reabsorption	0.049028
path:04662_4	B cell receptor signaling pathway	0.049028

## Sheet: Top 5% dysregulated FFLs
Significantly enriched subpathways of top 5% dysregulated FFLs obtained using Jiang et al.'s method
Subpathway_ID	Pathway name	p-value
path:04151_6	PI3K-Akt signaling pathway	1.49104e-09
path:04630_1	Jak-STAT signaling pathway	1.2746e-06
path:05014_3	Amyotrophic lateral sclerosis (ALS)	9.50168e-06
path:04510_10	Focal adhesion	2.05619e-05
path:04210_3	Apoptosis	3.58077e-05
path:04064_1	NF-kappa B signaling pathway	7.87952e-05
path:05200_11	Pathways in cancer	8.53354e-05
path:05210_9	Colorectal cancer	0.00106713
path:04141_12	Protein processing in endoplasmic reticulum	0.0016003
path:05162_16	Measles	0.00266585
path:05164_17	Influenza A	0.00266585
path:00061_1	Fatty acid biosynthesis	0.00319823
path:05145_6	Toxoplasmosis	0.0042622
path:05161_4	Hepatitis B	0.00479378
path:04060_60	Cytokine-cytokine receptor interaction	0.00532511
path:04380_8	Osteoclast differentiation	0.00532511
path:04621_5	NOD-like receptor signaling pathway	0.00532511
path:04914_2	Progesterone-mediated oocyte maturation	0.00532511
path:05166_19	HTLV-I infection	0.00532511
path:05215_2	Prostate cancer	0.00532511
path:05152_17	Tuberculosis	0.00744776
path:05222_7	Small cell lung cancer	0.0122084
path:04650_4	Natural killer cell mediated cytotoxicity	0.012736
path:05212_2	Pancreatic cancer	0.012736
path:04930_2	Type II diabetes mellitus	0.0137905
path:05220_4	Chronic myeloid leukemia	0.0137905
path:04725_7	Cholinergic synapse	0.0153703
path:04110_14	Cell cycle	0.0158964
path:04910_4	Insulin signaling pathway	0.0164222
path:04310_4	Wnt signaling pathway	0.0216661
path:04066_8	HIF-1 signaling pathway	0.0268839
path:04115_1	p53 signaling pathway	0.032076

## Sheet: Top 10% dysregulated FFLs
Significantly enriched subpathways of top 10% dysregulated FFLs obtained using Jiang et al.'s method
Subpathway_ID	Pathway name	p-value
path:04151_6	PI3K-Akt signaling pathway	3.56627e-10
path:04630_1	Jak-STAT signaling pathway	5.3337e-08
path:05014_3	Amyotrophic lateral sclerosis (ALS)	2.8767e-05
path:04380_8	Osteoclast differentiation	3.59387e-05
path:04510_10	Focal adhesion	6.21893e-05
path:04210_3	Apoptosis	0.000108191
path:04064_1	NF-kappa B signaling pathway	0.000237591
path:04930_2	Type II diabetes mellitus	0.000257246
path:05200_11	Pathways in cancer	0.000257246
path:04610_1	Complement and coagulation cascades	0.000277671
path:04910_13	Insulin signaling pathway	0.000468597
path:04066_8	HIF-1 signaling pathway	0.000995205
path:04115_1	p53 signaling pathway	0.00142046
path:05134_8	Legionellosis	0.00182902
path:05143_1	African trypanosomiasis	0.00182902
path:05152_21	Tuberculosis	0.00182902
path:05210_9	Colorectal cancer	0.00182902
path:04060_11	Cytokine-cytokine receptor interaction	0.00274233
path:04141_12	Protein processing in endoplasmic reticulum	0.00274233
path:04145_2	Phagosome	0.00365484
path:05144_8	Malaria	0.00365484
path:05150_4	Staphylococcus aureus infection	0.00365484
path:05164_7	Influenza A	0.00365484
path:05132_13	Salmonella infection	0.00456655
path:05140_1	Leishmaniasis	0.00456655
path:05162_16	Measles	0.00456655
path:00061_1	Fatty acid biosynthesis	0.00547746
path:05161_24	Hepatitis B	0.00638757
path:05145_6	Toxoplasmosis	0.00729688
path:05168_16	Herpes simplex infection	0.00729688
path:00100_3	Steroid biosynthesis	0.00729688
path:05322_3	Systemic lupus erythematosus	0.00820539
path:04620_5	Toll-like receptor signaling pathway	0.00911311
path:04621_5	NOD-like receptor signaling pathway	0.00911311
path:04914_2	Progesterone-mediated oocyte maturation	0.00911311
path:05166_19	HTLV-I infection	0.00911311
path:05215_2	Prostate cancer	0.00911311
path:05133_11	Pertussis	0.0118315
path:05142_4	Chagas disease (American trypanosomiasis)	0.0145427
path:04920_9	Adipocytokine signaling pathway	0.0172468
path:04150_5	mTOR signaling pathway	0.0208412
path:05222_7	Small cell lung cancer	0.0208412
path:04650_4	Natural killer cell mediated cytotoxicity	0.0217379
path:05212_2	Pancreatic cancer	0.0217379
path:00860_6	Porphyrin and chlorophyll metabolism	0.0217379
path:05220_4	Chronic myeloid leukemia	0.0235288
path:00561_4	Glycerolipid metabolism	0.0253165
path:04725_7	Cholinergic synapse	0.0262092
path:04110_14	Cell cycle	0.0271011
path:05160_4	Hepatitis C	0.0279923
path:04310_4	Wnt signaling pathway	0.0368607

## Sheet: Top 20% dysregulated FFLs
Significantly enriched subpathways of top 20% dysregulated FFLs obtained using Jiang et al.'s method
Subpathway_ID	Pathway name	p-value
path:04151_6	PI3K-Akt signaling pathway	3.15845e-11
path:04630_1	Jak-STAT signaling pathway	1.78878e-07
path:04066_8	HIF-1 signaling pathway	3.29982e-05
path:05014_3	Amyotrophic lateral sclerosis (ALS)	5.16237e-05
path:04380_8	Osteoclast differentiation	6.44805e-05
path:05140_5	Leishmaniasis	7.87494e-05
path:04510_10	Focal adhesion	0.000111511
path:05142_4	Chagas disease (American trypanosomiasis)	0.000171163
path:04210_3	Apoptosis	0.000193837
path:04064_1	NF-kappa B signaling pathway	0.000424984
path:04930_2	Type II diabetes mellitus	0.000460049
path:05200_11	Pathways in cancer	0.000460049
path:05212_1	Pancreatic cancer	0.000460049
path:04610_1	Complement and coagulation cascades	0.000496475
path:04910_13	Insulin signaling pathway	0.000836493
path:05134_8	Legionellosis	0.00243833
path:05143_1	African trypanosomiasis	0.00243833
path:05150_15	Staphylococcus aureus infection	0.00243833
path:05152_21	Tuberculosis	0.00243833
path:05210_9	Colorectal cancer	0.00243833
path:04115_1	p53 signaling pathway	0.00252238
path:04060_11	Cytokine-cytokine receptor interaction	0.00365533
path:04141_12	Protein processing in endoplasmic reticulum	0.00365533
path:04145_2	Phagosome	0.00487089
path:05144_8	Malaria	0.00487089
path:05164_7	Influenza A	0.00487089
path:05323_5	Rheumatoid arthritis	0.00487089
path:05132_13	Salmonella infection	0.00608502
path:05162_16	Measles	0.00608502
path:05145_8	Toxoplasmosis	0.00729771
path:05169_17	Epstein-Barr virus infection	0.00729771
path:00061_1	Fatty acid biosynthesis	0.00729771
path:05161_24	Hepatitis B	0.00850897
path:05168_16	Herpes simplex infection	0.0097188
path:00100_3	Steroid biosynthesis	0.0097188
path:05322_3	Systemic lupus erythematosus	0.0109272
path:04620_5	Toll-like receptor signaling pathway	0.0121342
path:04621_5	NOD-like receptor signaling pathway	0.0121342
path:04914_2	Progesterone-mediated oocyte maturation	0.0121342
path:05166_19	HTLV-I infection	0.0121342
path:05215_2	Prostate cancer	0.0121342
path:05133_11	Pertussis	0.0157465
path:04960_3	Aldosterone-regulated sodium reabsorption	0.0169478
path:05211_2	Renal cell carcinoma	0.0193461
path:04920_9	Adipocytokine signaling pathway	0.0229329
path:03018_12	RNA degradation	0.0241256
path:04150_5	mTOR signaling pathway	0.0276955
path:05222_7	Small cell lung cancer	0.0276955
path:04650_4	Natural killer cell mediated cytotoxicity	0.0288826
path:00860_6	Porphyrin and chlorophyll metabolism	0.0288826
path:05220_4	Chronic myeloid leukemia	0.0312527
path:00561_4	Glycerolipid metabolism	0.0336172
path:04725_7	Cholinergic synapse	0.0347973
path:04110_14	Cell cycle	0.035976
path:05160_4	Hepatitis C	0.0371534
path:04310_4	Wnt signaling pathway	0.0488505

## Sheet: Top 30% dysregulated FFLs
Significantly enriched subpathways of top 30% dysregulated FFLs obtained using Jiang et al.'s method
Subpathway_ID	Pathway name	p-value
path:04151_6	PI3K-Akt signaling pathway	1.70608e-10
path:04630_1	Jak-STAT signaling pathway	4.50521e-07
path:04066_8	HIF-1 signaling pathway	1.09959e-06
path:00100_3	Steroid biosynthesis	6.3113e-05
path:05014_3	Amyotrophic lateral sclerosis (ALS)	8.1067e-05
path:04380_8	Osteoclast differentiation	0.000101236
path:05140_5	Leishmaniasis	0.000123613
path:04510_10	Focal adhesion	0.000174968
path:05142_4	Chagas disease (American trypanosomiasis)	0.000268403
path:04210_3	Apoptosis	0.000303897
path:04064_1	NF-kappa B signaling pathway	0.000665208
path:04930_2	Type II diabetes mellitus	0.000719947
path:05200_11	Pathways in cancer	0.000719947
path:05212_1	Pancreatic cancer	0.000719947
path:04610_1	Complement and coagulation cascades	0.000776794
path:04920_4	Adipocytokine signaling pathway	0.000776794
path:04910_13	Insulin signaling pathway	0.00130667
path:05134_8	Legionellosis	0.00304744
path:05143_1	African trypanosomiasis	0.00304744
path:05150_15	Staphylococcus aureus infection	0.00304744
path:05152_21	Tuberculosis	0.00304744
path:05210_9	Colorectal cancer	0.00304744
path:00592_4	alpha-Linolenic acid metabolism	0.00304744
path:04115_1	p53 signaling pathway	0.00391956
path:03320_1	PPAR signaling pathway	0.00404632
path:04060_11	Cytokine-cytokine receptor interaction	0.00456777
path:04141_12	Protein processing in endoplasmic reticulum	0.00456777
path:04145_2	Phagosome	0.00608583
path:05144_8	Malaria	0.00608583
path:05164_7	Influenza A	0.00608583
path:05323_5	Rheumatoid arthritis	0.00608583
path:05132_13	Salmonella infection	0.00760164
path:05162_16	Measles	0.00760164
path:05145_8	Toxoplasmosis	0.00911519
path:05169_17	Epstein-Barr virus infection	0.00911519
path:00061_1	Fatty acid biosynthesis	0.00911519
path:05161_24	Hepatitis B	0.0106265
path:05168_16	Herpes simplex infection	0.0121355
path:05322_3	Systemic lupus erythematosus	0.0136424
path:04620_5	Toll-like receptor signaling pathway	0.0151469
path:04621_5	NOD-like receptor signaling pathway	0.0151469
path:04914_2	Progesterone-mediated oocyte maturation	0.0151469
path:05166_19	HTLV-I infection	0.0151469
path:05215_2	Prostate cancer	0.0151469
path:05133_11	Pertussis	0.0196472
path:04960_3	Aldosterone-regulated sodium reabsorption	0.0211429
path:00071_1	Fatty acid metabolism	0.0211429
path:05211_2	Renal cell carcinoma	0.0241275
path:03018_12	RNA degradation	0.0300701
path:04150_5	mTOR signaling pathway	0.0345039
path:05222_7	Small cell lung cancer	0.0345039
path:04650_4	Natural killer cell mediated cytotoxicity	0.0359774
path:00860_6	Porphyrin and chlorophyll metabolism	0.0359774
path:05220_4	Chronic myeloid leukemia	0.0389179
path:00561_4	Glycerolipid metabolism	0.0418496
path:04725_7	Cholinergic synapse	0.0433122
path:04110_14	Cell cycle	0.0447727
path:05160_4	Hepatitis C	0.0462309

## Sheet: Top 40% dysregulated FFLs
Significantly enriched subpathways of top 40% dysregulated FFLs obtained using Jiang et al.'s method
Subpathway_ID	Pathway name	p-value
path:04151_6	PI3K-Akt signaling pathway	1.70608e-10
path:04630_1	Jak-STAT signaling pathway	4.50521e-07
path:04066_8	HIF-1 signaling pathway	1.09959e-06
path:00100_3	Steroid biosynthesis	6.3113e-05
path:05014_3	Amyotrophic lateral sclerosis (ALS)	8.1067e-05
path:04380_8	Osteoclast differentiation	0.000101236
path:05140_5	Leishmaniasis	0.000123613
path:04510_10	Focal adhesion	0.000174968
path:05142_4	Chagas disease (American trypanosomiasis)	0.000268403
path:04210_3	Apoptosis	0.000303897
path:04064_1	NF-kappa B signaling pathway	0.000665208
path:04930_2	Type II diabetes mellitus	0.000719947
path:05200_11	Pathways in cancer	0.000719947
path:05212_1	Pancreatic cancer	0.000719947
path:04610_1	Complement and coagulation cascades	0.000776794
path:04920_4	Adipocytokine signaling pathway	0.000776794
path:04910_13	Insulin signaling pathway	0.00130667
path:05134_8	Legionellosis	0.00304744
path:05143_1	African trypanosomiasis	0.00304744
path:05150_15	Staphylococcus aureus infection	0.00304744
path:05152_21	Tuberculosis	0.00304744
path:05210_9	Colorectal cancer	0.00304744
path:00592_4	alpha-Linolenic acid metabolism	0.00304744
path:04115_1	p53 signaling pathway	0.00391956
path:03320_1	PPAR signaling pathway	0.00404632
path:04060_11	Cytokine-cytokine receptor interaction	0.00456777
path:04141_12	Protein processing in endoplasmic reticulum	0.00456777
path:04145_2	Phagosome	0.00608583
path:05144_8	Malaria	0.00608583
path:05164_7	Influenza A	0.00608583
path:05323_5	Rheumatoid arthritis	0.00608583
path:05132_13	Salmonella infection	0.00760164
path:05162_16	Measles	0.00760164
path:05145_8	Toxoplasmosis	0.00911519
path:05169_17	Epstein-Barr virus infection	0.00911519
path:00061_1	Fatty acid biosynthesis	0.00911519
path:05161_24	Hepatitis B	0.0106265
path:05168_16	Herpes simplex infection	0.0121355
path:05322_3	Systemic lupus erythematosus	0.0136424
path:04620_5	Toll-like receptor signaling pathway	0.0151469
path:04621_5	NOD-like receptor signaling pathway	0.0151469
path:04914_2	Progesterone-mediated oocyte maturation	0.0151469
path:05166_19	HTLV-I infection	0.0151469
path:05215_2	Prostate cancer	0.0151469
path:05133_11	Pertussis	0.0196472
path:04960_3	Aldosterone-regulated sodium reabsorption	0.0211429
path:00071_1	Fatty acid metabolism	0.0211429
path:05211_2	Renal cell carcinoma	0.0241275
path:03018_12	RNA degradation	0.0300701
path:04150_5	mTOR signaling pathway	0.0345039
path:05222_7	Small cell lung cancer	0.0345039
path:04650_4	Natural killer cell mediated cytotoxicity	0.0359774
path:00860_6	Porphyrin and chlorophyll metabolism	0.0359774
path:05220_4	Chronic myeloid leukemia	0.0389179
path:00561_4	Glycerolipid metabolism	0.0418496
path:04725_7	Cholinergic synapse	0.0433122
path:04110_14	Cell cycle	0.0447727
path:05160_4	Hepatitis C	0.0462309

## Sheet: Top 50% dysregulated FFLs
Significantly enriched subpathways of top 50% dysregulated FFLs obtained using Jiang et al.'s method
Subpathway_ID	Pathway name	p-value
path:04151_6	PI3K-Akt signaling pathway	3.46296e-10
path:04064_1	NF-kappa B signaling pathway	8.48568e-08
path:05200_11	Pathways in cancer	1.00163e-07
path:04630_1	Jak-STAT signaling pathway	6.66191e-07
path:04066_8	HIF-1 signaling pathway	1.624e-06
path:04210_3	Apoptosis	2.94513e-06
path:05222_7	Small cell lung cancer	7.61658e-06
path:05140_1	Leishmaniasis	2.74084e-05
path:04920_1	Adipocytokine signaling pathway	3.2873e-05
path:00100_3	Steroid biosynthesis	7.64981e-05
path:05014_3	Amyotrophic lateral sclerosis (ALS)	9.82498e-05
path:04380_8	Osteoclast differentiation	0.000122681
path:05215_2	Prostate cancer	0.000122681
path:04510_10	Focal adhesion	0.000211968
path:05142_4	Chagas disease (American trypanosomiasis)	0.000325062
path:05164_1	Influenza A	0.000368011
path:05161_16	Hepatitis B	0.000512492
path:05168_8	Herpes simplex infection	0.000565834
path:04930_2	Type II diabetes mellitus	0.000871043
path:05212_1	Pancreatic cancer	0.000871043
path:05220_4	Chronic myeloid leukemia	0.000871043
path:04610_1	Complement and coagulation cascades	0.000939724
path:04910_13	Insulin signaling pathway	0.00157947
path:05134_8	Legionellosis	0.00335193
path:05143_1	African trypanosomiasis	0.00335193
path:05150_15	Staphylococcus aureus infection	0.00335193
path:05152_21	Tuberculosis	0.00335193
path:05210_9	Colorectal cancer	0.00335193
path:00592_4	alpha-Linolenic acid metabolism	0.00335193
path:04115_1	p53 signaling pathway	0.00472545
path:03320_1	PPAR signaling pathway	0.00487778
path:04060_11	Cytokine-cytokine receptor interaction	0.00502378
path:04141_12	Protein processing in endoplasmic reticulum	0.00502378
path:04145_2	Phagosome	0.00669288
path:05144_8	Malaria	0.00669288
path:05323_5	Rheumatoid arthritis	0.00669288
path:05132_13	Salmonella infection	0.00835925
path:05162_16	Measles	0.00835925
path:05145_8	Toxoplasmosis	0.0100229
path:05169_17	Epstein-Barr virus infection	0.0100229
path:00061_1	Fatty acid biosynthesis	0.0100229
path:05160_12	Hepatitis C	0.0116838
path:04623_4	Cytosolic DNA-sensing pathway	0.0149974
path:05322_3	Systemic lupus erythematosus	0.0149974
path:04620_5	Toll-like receptor signaling pathway	0.0166502
path:04621_5	NOD-like receptor signaling pathway	0.0166502
path:04914_2	Progesterone-mediated oocyte maturation	0.0166502
path:05166_19	HTLV-I infection	0.0166502
path:04622_9	RIG-I-like receptor signaling pathway	0.0199476
path:04722_15	Neurotrophin signaling pathway	0.0199476
path:04660_1	T cell receptor signaling pathway	0.0215922
path:05133_11	Pertussis	0.0215922
path:04960_3	Aldosterone-regulated sodium reabsorption	0.0232341
path:00071_1	Fatty acid metabolism	0.0232341
path:05120_5	Epithelial cell signaling in Helicobacter pylori infection	0.0265099
path:05131_7	Shigellosis	0.0265099
path:05211_2	Renal cell carcinoma	0.0265099
path:03018_12	RNA degradation	0.0330294
path:04662_1	B cell receptor signaling pathway	0.0330294
path:04062_11	Chemokine signaling pathway	0.0362731
path:04150_5	mTOR signaling pathway	0.0378909
path:04650_4	Natural killer cell mediated cytotoxicity	0.0395061
path:00860_6	Porphyrin and chlorophyll metabolism	0.0395061
path:00561_4	Glycerolipid metabolism	0.0459405
path:04725_7	Cholinergic synapse	0.0475425
path:04110_14	Cell cycle	0.0491418
