# Supplementary material for: Systematic identification and analysis of dysregulated miRNA and transcription factor feed‐forward loops in hypertrophic cardiomyopathy
Source: J Cell Mol Med. 2018 Oct 19;23(1):306–16. doi: 10.1111/jcmm.13928 (PMC6307764; doi:10.1111/jcmm.13928)
Supplement: Supplementary file 7 [file JCMM-23-306-s007.xlsx]

## Sheet: Dysregulated FFLs
All the dysregulated FFLs with SDE molecules
Type	miRNA	gene	TF	p-value
miRNA_FFL	hsa-miR-493-5p	MT2A	FOS	0.0001
miRNA_FFL	hsa-miR-17-5p	PTTG1	KLF6	0.0001
miRNA_FFL	hsa-miR-17-5p	FASN	STAT3	0.0001
miRNA_FFL	hsa-miR-153-3p	DDIT4	CEBPB	0.0002
miRNA_FFL	hsa-miR-34c-5p	AXL	FOSL1	0.0017
miRNA_FFL	hsa-miR-17-5p	RPSA	STAT3	0.0018
miRNA_FFL	hsa-miR-17-5p	FASN	EGR2	0.002
miRNA_FFL	hsa-miR-371a-5p	BCL2L1	CEBPB	0.0023
miRNA_FFL	hsa-miR-17-5p	F3	HIF1A	0.0025
miRNA_FFL	hsa-miR-17-5p	VIM	STAT3	0.0032
miRNA_FFL	hsa-miR-17-5p	SELE	ATF3	0.0035
TF_FFL	hsa-miR-10a-5p	SERPINE1	EGR1	0.0039
miRNA_FFL	hsa-miR-17-5p	BCL2	STAT3	0.0041
miRNA_FFL	hsa-miR-7-5p	SOD2	FOS	0.0042
miRNA_FFL	hsa-miR-17-5p	TIMP3	STAT3	0.0043
TF_FFL	hsa-miR-10a-5p	FASN	EGR1	0.0043
miRNA_FFL	hsa-miR-17-5p	CDKN1B	HIF1A	0.0047
miRNA_FFL	hsa-miR-17-5p	ASNS	ATF3	0.005
miRNA_FFL	hsa-miR-153-3p	BCL2	CEBPB	0.0073

## Sheet: Enriched subpathway
Significantly enriched subpathways of dysregulated FFLs with SDE molecules
Subpathway_ID	Pathway name	p-value
path:04151_6	PI3K-Akt signaling pathway	3.63575e-07
path:04066_8	HIF-1 signaling pathway	3.80827e-06
path:05014_3	Amyotrophic lateral sclerosis (ALS)	1.25252e-05
path:04210_3	Apoptosis	4.7183e-05
path:04610_4	Complement and coagulation cascades	0.000103784
path:04064_1	NF-kappa B signaling pathway	0.000103784
path:05220_4	Chronic myeloid leukemia	0.000112393
path:05200_11	Pathways in cancer	0.000112393
path:05210_9	Colorectal cancer	0.00121954
path:04141_12	Protein processing in endoplasmic reticulum	0.00182878
path:04514_46	Cell adhesion molecules (CAMs)	0.00243768
path:05161_26	Hepatitis B	0.00243768
path:05169_5	Epstein-Barr virus infection	0.00365442
path:00061_1	Fatty acid biosynthesis	0.00365442
path:05162_18	Measles	0.00365442
path:05143_2	African trypanosomiasis	0.00426228
path:05215_6	Prostate cancer	0.00486978
path:05144_1	Malaria	0.00729633
path:04510_10	Focal adhesion	0.00790209
path:05152_17	Tuberculosis	0.00850752
path:05166_10	HTLV-I infection	0.0103217
path:00250_1	Alanine, aspartate and glutamate metabolism	0.0109257
path:04114_11	Oocyte meiosis	0.0109257
path:04110_13	Cell cycle	0.0127358
path:04150_5	mTOR signaling pathway	0.0139408
path:05222_7	Small cell lung cancer	0.0139408
path:05212_2	Pancreatic cancer	0.0145427
path:04725_7	Cholinergic synapse	0.0175474
path:04910_4	Insulin signaling pathway	0.0187468
path:04630_1	Jak-STAT signaling pathway	0.0247236
path:04115_1	p53 signaling pathway	0.0365748
