# Supplementary material for: Systematic identification and analysis of dysregulated miRNA and transcription factor feed‐forward loops in hypertrophic cardiomyopathy
Source: J Cell Mol Med. 2018 Oct 19;23(1):306–16. doi: 10.1111/jcmm.13928 (PMC6307764; doi:10.1111/jcmm.13928)
Supplement: Supplementary file 8 [file JCMM-23-306-s008.xlsx]

## Sheet: Top 5% dysregulated FFLs
The top 5% dysregulated FFLs.
Type	miRNA	gene	TF	p-value
miRNA-FFL	hsa-miR-197-3p&	ACTG1*&	E2F4*&	0
miRNA-FFL	hsa-let-7c-5p&	BCL2L1*&	CEBPB*&	0
miRNA-FFL	hsa-let-7c-5p&	TNFRSF10B*&	CEBPB*&	0
miRNA-FFL	hsa-miR-140-5p&	NDUFA2*&	CEBPD*&	0
miRNA-FFL	hsa-miR-18a-5p#	ERRFI1*&	HIF1A*#	0
miRNA-FFL	hsa-miR-124-3p&	CCL2*&	STAT3*&	0
miRNA-FFL	hsa-miR-155-5p&	CCL2*&	STAT3*&	0
miRNA-FFL	hsa-miR-155-5p&	CCL2*&	CEBPB*&	0
TF-FFL	hsa-miR-143-3p&	SERPINE1*&	CEBPB*&	0
miRNA-FFL	hsa-miR-338-3p&	ALOX5AP*&	HIF1A*#	0.0001
miRNA-FFL	hsa-miR-17-5p*#	PTTG1*#	KLF6*&	0.0001
miRNA-FFL	hsa-miR-138-5p&	SERPINE1*&	FOS*#	0.0001
miRNA-FFL	hsa-miR-493-5p*&	MT2A*&	FOS*#	0.0001
miRNA-FFL	hsa-miR-17-5p*#	MCL1&	STAT3*&	0.0001
miRNA-FFL	hsa-miR-20a-5p#	DLC1&	STAT3*&	0.0001
miRNA-FFL	hsa-miR-17-5p*#	FASN*#	STAT3*&	0.0001
‘*’ denote the miRNAs,genes and TFs are SDE molecules.
‘#’ indicate the known HCM-related miRNAs,genes and TFs.
‘&’ denote the molecules has been verified to be implicated with cardiac development or cardiovascular disorders.

## Sheet: SDE information
SDE_miRNAs	p-value	Fold change		SDE_genes	p-value	Fold change		SDE_TFs	p-value	Fold change
hsa-miR-17-5p	1.05117e-05	0.773715		MT2A	1.34e-17	0.262496		CEBPD	2.63141e-32	0.187879
hsa-miR-493-5p	0.000281379	1.23641		FASN	4.2e-17	0.687508		STAT3	1.65837e-21	0.431357
				ERRFI1	2.33e-16	0.490976		CEBPB	3.34819e-20	0.428476
				ALOX5AP	9.69e-16	0.340897		KLF6	3.03087e-12	0.547635
				SERPINE1	5.61e-14	0.0997585		FOS	1.60839e-11	0.334985
				NDUFA2	2.14e-13	0.40922		E2F4	3.26869e-08	0.780992
				CCL2	1.07e-11	0.251219		HIF1A	3.55985e-07	0.741427
				TNFRSF10B	2.54e-08	0.822898
				ACTG1	2.07e-07	0.663382
				PTTG1	6.82e-06	0.685888
				BCL2L1	0.000910448	0.794835
